# Supplementary material for: Phosphoinositide Signaling and Actin Polymerization Are Critical for Tip Growth in the Marine Red Alga Pyropia yezoensis
Source: Plants (Basel). 2025 Jul 15;14(14):2194. doi: 10.3390/plants14142194 (PMC12299721; doi:10.3390/plants14142194)
Supplement: Supplementary file 1 [file plants-14-02194-s001.zip]

Archive with 3 entries (3 files):
- Figure S1.pdf
- Figure S3.pdf
- Figure S2.pdf
